# Supplementary material for: Characterization of Complete Mitochondrial Genomes of the Five Peltigera and Comparative Analysis with Relative Species
Source: J Fungi (Basel). 2023 Sep 26;9(10):969. doi: 10.3390/jof9100969 (PMC10607270; doi:10.3390/jof9100969)
Supplement: Supplementary file 1 [file jof-09-00969-s001.zip]

Archive with 1 entries (1 files):
- jof-2568960-supplementary.xls
