# Supplementary material for: Characterization of Complete Mitochondrial Genomes of the Five Peltigera and Comparative Analysis with Relative Species
Source: J Fungi (Basel). 2023 Sep 26;9(10):969. doi: 10.3390/jof9100969 (PMC10607270; doi:10.3390/jof9100969)
Supplement: Supplementary file 1 [file jof-09-00969-s001.zip › jof-2568960-supplementary.xls]

## Sheet: S1
Table S1 Species information of five Peltigera
Species name	Latitude	Attitude	Elvation / m	Habit and substrate	Time
P. elisabethae	43°48'17"	87°59'55"	2021	among mass over soil	2022.7.07
P. neocanina	46°57'54"	90°13'47"	1770	on soil over mosses	2021.7.06
P. canina	46°56'34"	90°16'33"	1810	among mass over soil	2021.7.06
P. ponojensis	46°56'34"	90°16'33"	1810	among mass over soil	2021.7.06
P. neckeri	46°56'34"	90°16'33"	1810	on soil over mosses	2021.7.06

## Sheet: S2
Table S2 Comparison mitogenomes among five Peltigera species
Species	P. elisabethae	P. neocanina	P. canina	P. ponojensis	P. neckeri
Accession number	OR343174	OR350404	OR350405	OR350406	OR350407
Genome size (bp)	64000	64169	69325	63890	58132
GC content (%)	27	26.5	26.5	26.8	26.6
No. of Introns	18	13	15	12	10
No. of rRNAs	2	2	2	2	2
No. of tRNAs	26	26	26	27	26
Genic regions	14112 (22.05%)	14169 (22.08%)	13890 (20.04%)	13869 (21.71%)	13631 (23.45%)
Intergenic regions	17019 (26.59%)	23541 (36.69%)	25781 (37.19%)	25846 (40.46%)	21701 (37.33%)
Intronic regions	26199 (40.94%)	19559 (30.48%)	22755 (32.82%)	17207 (26.93%)	16112 (27.72%)
rRNA genes	4726 (7.38%)	4956 (7.72%)	4954 (7.15%)	4952 (7.75%)	4744 (8.16%)
tRNA genes	1944 (3.04%)	1944 (3.03%)	1944 (2.80%)	2015 (3.15%)	1944 (3.34%)

## Sheet: S3
Table S3 Characterization of five Peltigera mitogenomes
P. elisabethae						P. neocanina						P. canina						P. ponojensis						P. neckeri
Gene	Start	Stop	Length	Intergenic region		Gene	Start	Stop	Length	Intergenic region		Gene	Start	Stop	Length			Gene	Start	Stop	Length	Intergenic region		Gene	Minimum	Maximum	Length	Intergenic region
																578						636
rps3	1	1195	1195			cox1	3588	12779	9192	895		nad1	579	3562	2984	1833		cytb	637	5963	5327	0		nad1	1	58132	2210	972
rnl	1	64000	7465	414		cox1	3876	4871	996			exon 1	579	722	144			exon 1	637	1029	393			exon 1	58068	58132	65
exon 1	58605	59173	569			cox1	5784	6629	846			exon 2	2591	3562	972			exon 2	2763	2859	97			exon 2	1	571	571
exon 2	60851	62929	2079			cox1	8534	9394	861			intron 1	723	2590	1868			exon 3	4043	4375	333			exon 3	1666	2145	480
intron 1	59174	60850	1677			cox1	11361	11996	636			cox1	5396	15400	10005	1173		exon 4	5476	5963	488			intron 1	572	1665	1094
intron 2	62930	64000	1071			exon 1	3588	3874	287			cox1	5684	6676	993			intron 1	1030	2762	1733			cox1	3118	11892	8775	973
intron3	1	1535	1535			exon 2	5183	5679	497			cox1	7165	8232	1068			intron 2	2860	4042	1183			cox1	4006	4851	846
trnT	2484	2554	71	41		exon 3	7114	7304	191			cox1	8753	9598	846			intron 3	4376	5475	1100			cox1	8438	9496	1059
trnE	2596	2667	72	19		exon 4	8306	8512	207			cox1	10274	11233	960			cox2	5964	6710	747	1270		exon 1	3118	3903	786
trnM	2687	2757	71	50		exon 5	10725	10913	189			cox1	11503	12363	861			trnC-GCA	7981	8051	71	294		exon 2	8285	8437	153
trnM	2808	2880	73	29		exon 6	12177	12779	603			exon 1	5396	5682	287			trnW-UCA	8346	8416	71	204		exon 3	9603	10031	429
trnL	2910	2992	83	1106		intron 1	3875	5182	1308			exon 2	6990	7163	174			atp9	8621	8845	225	160		exon 4	11344	11892	549
trnA	4099	4170	72	405		intron 2	5680	7113	1434			exon 3	8326	8648	323			trnR-UCU	9006	9076	71	3505		intron 1	3904	8284	4381
trnF	4576	4648	73	315		intron 3	7305	8305	1001			exon 4	10083	10273	191			atp8	12582	12728	147	578		intron 2	8438	9602	1165
trnL	4964	5047	84	369		intron 4	8513	10724	2212			exon 5	11275	11481	207			atp6	13307	14086	780	114		intron 3	10032	11343	1312
trnQ	5417	5489	73	58		intron 5	10914	12176	1263			exon 6	13684	13872	189			rnS	14201	15737	1537	89		cytb	12866	18170	5305	1
trnH	5548	5620	73	56		cytb	13675	19014	5340	0		exon 7	15077	15400	324			trnF-GAA	15827	15910	84	522		exon 1	12866	13070	205
trnM	5677	5749	73	408		exon 1	13675	14067	393			intron 1	5683	6989	1307			trnY-GUA	16433	16516	84	76		exon 2	14738	14931	194
nad2	6158	7888	1731	0		exon 2	15784	15880	97			intron 2	7164	8325	1162			trnN-GUU	16593	16663	71	19		exon 3	16409	16833	425
nad3	7889	8296	408	238		exon 3	17067	17399	333			intron 3	8649	10082	1434			trnR-ACG	16683	16755	73	306		exon 4	17667	18170	504
nad4L	8535	10314	1780	-1		exon 4	18533	19014	482			intron 4	10274	11274	1001			nad6	17062	17742	681	492		intron 1	13071	14737	1667
exon 1	8535	8773	239			intron 1	14068	15783	1716			intron 5	11482	13683	2202			trnK-UUU	18235	18306	72	64		intron 2	14932	16408	1477
exon 2	10284	10314	31			intron 2	15881	17066	1186			intron6	13873	15076	1204			trnV-UAC	18371	18442	72	193		intron 3	16834	17666	833
intron 1	8774	10283	1510			intron 3	17400	18532	1133			cytb	16574	21906	5333	0		cox3	18636	19445	810	110		cox2	18172	18918	747	1246
nad5	10314	13555	3242	325		cox2	19015	19761	747	1268		exon 1	16574	16966	393			ORF167	19556	20059	504	297		trnC	20165	20235	71	294
exon 1	10314	11237	924			trnC-GCA	21030	21100	71	294		exon 2	18681	18777	97			trnG-UCC	20357	20427	71	11		trnW	20530	20600	71	205
exon 2	12485	13555	1071			trnW-UCA	21395	21465	71	204		exon 3	19964	20296	333			trnD-GUC	20439	20511	73	38		atp9	20806	21030	225	151
intron 1	11238	12484	1247			atp9	21670	21894	225	160		exon 4	21425	21906	482			trnS-GCU	20550	20631	82	431		trnR	21182	21252	71	3664
nad4	13881	15356	1476	4202		trnR-UCU	22055	22125	71	5704		intron 1	16967	18680	1714			trnI-GAU	21063	21134	72	88		atp8	24917	25063	147	594
nad1	19559	21750	2192	1126		atp8	27830	27976	147	575		intron 2	18778	19963	1186			trnS-UGA	21223	21308	86	123		atp6	25658	26437	780	118
exon 1	19559	20194	636			atp6	28552	29331	780	114		intron 3	20297	21424	1128			trnP-UGG	21432	21504	73	31		rns	26556	28094	1539	89
exon 2	21271	21750	480			rns	29446	30984	1539	89		cox2	21907	22653	747	1277		rnL	21536	29085	4332	328		trnY	28184	28267	84	549
intron 1	20195	21270	1076			trnY-GUA	31074	31157	84	522		trnC	23931	24001	71	295		exon 1	21536	22183	648			trnY	28817	28900	84	76
cox1	22877	36230	13354	760		trnY-GUA	31680	31763	84	76		trnW	24297	24367	71	205		exon 2	23728	25867	2140			trnN	28977	29047	71	19
cox1	26235	27080	846			trnN-GUU	31840	31910	71	19		atp9	24573	24797	225	160		exon 3	28459	29085	627			trnR	29067	29139	73	306
cox1	30668	31726	1059			trnR-ACG	31930	32002	73	306		trnR	24958	25028	71	5515		intron 1	22184	23727	1544			nad6	29446	30126	681	455
cox1	31866	32825	960			nad6	32309	32989	681	491		atp8	30544	30690	147	577		intron 2	25868	28458	2591			trnK	30582	30653	72	64
cox1	33092	34165	1074			trnK-UUU	33481	33552	72	64		atp6	31268	32047	780	114		rps3	26720	28117	1398			trnV	30718	30789	72	192
exon 1	22877	23163	287			trnV-UAC	33617	33688	72	195		rnS	32162	33700	1540	89		trnT-UGU	29414	29484	71	41		cox3	30982	31791	810	908
exon 2	24472	24645	174			cox3	33884	34693	810	110		trnY	33790	33873	84	521		trnE-UUC	29526	29597	72	19		trnG	32700	32770	71	11
exon 3	25808	26132	325			ORF167	34804	35307	504	292		trnY	34395	34478	84	76		trnM-CAU	29617	29687	71	49		trnD	32782	32854	73	40
exon 4	30515	30667	153			trnG-UCC	35600	35670	71	11		trnN	34555	34625	71	19		trnM-CAU	29737	29809	73	29		trnS	32895	32976	82	288
exon 5	31833	31865	33			trnD-GUC	35682	35754	73	33		trnR	34645	34717	73	306		trnL-UAA	29839	29921	83	1411		trnI	33265	33336	72	88
exon 6	32867	33091	225			trnS-GCU	35788	35869	82	443		nad6	35024	35704	681	492		trnA-UGC	31333	31404	72	398		trnS	33425	33510	86	114
exon 7	34222	34392	171			trnI-GAU	36313	36384	72	88		trnK	36197	36268	72	64		trnF-GAA	31803	31875	73	323		trnP	33625	33697	73	31
exon 8	35682	36230	549			trnS-UGA	36473	36558	86	126		trnV	36333	36404	72	194		trnL-UAG	32199	32282	84	368		rnl	33729	39621	5893	415
intron 1	23164	24471	1308			trnP-UGG	36685	36757	73	79		cox3	36599	37408	810	110		trnQ-UUG	32651	32723	73	57		exon 1	33729	34442	714
intron 2	24646	25807	1162			rnl	36837	42817	5981	328		ORF167	37519	38022	504	292		trnH-GUG	32781	32853	73	56		exon 2	34534	36492	1959
intron 3	26133	30514	4382			exon 1	36837	39629	2793			trnG	38315	38385	71	11		trnM-CAU	32910	32982	73	416		exon 3	39090	39621	532
intron 4	30668	31832	1165			exon 2	42194	42817	624			trnD	38397	38469	73	40		nad2	33399	35129	1731	0		intron 1	34443	34533	91
intron 5	31866	32866	1001			intron 1	39630	42193	2564			trnS	38510	38591	82	285		nad3	35130	35537	408	238		intron 2	36493	39089	2597
intron 6	33092	34221	1130			rps3	40426	41853	1428			trnI	38877	38948	72	88		nad4L	35776	37533	1758	-1		rps3	37333	38748	1416
intron 7	34393	35681	1289			trnT-UGU	43146	43216	71	41		trnS	39037	39122	86	125		exon 1	35776	36014	239			trnT	40037	40107	71	41
cytb	36991	43971	6981	0		trnE-UUC	43258	43329	72	19		trnP	39248	39320	73	31		exon 2	37503	37533	31			trnE	40149	40220	72	19
exon 1	36991	37191	201			trnM-CAU	43349	43419	71	49		rnl	39352	48576	9225	329		intron 1	36015	37502	1488			trnM	40240	40310	71	49
exon 2	38851	39042	192			trnM-CAU	43469	43541	73	29		exon 1	39352	40064	713			nad5	37533	40774	3242	326		trnM	40360	40432	73	29
exon 3	40764	40860	97			trnL-UAA	43571	43653	83	1421		exon 2	41646	41850	205			exon 1	37533	38456	924			trnL	40462	40544	83	1027
exon 4	42051	42383	333			trnA-UGC	45075	45146	72	391		exon 3	43468	45340	1873			exon 2	39704	40774	1071			trnA	41572	41643	72	380
exon 5	43490	43971	482			trnF-GAA	45538	45610	73	327		exon 4	47953	48576	624			intron 1	38457	39703	1247			trnF	42024	42096	73	318
intron 1	37192	38850	1659			trnL-UAG	45938	46021	84	370		intron 1	40065	41645	1581			nad4	41101	42576	1476	5404		trnL	42415	42498	84	372
intron 2	39043	40763	1721			trnQ-UUG	46392	46464	73	57		intron 2	41851	43467	1617			trnR-UCU	47981	48051	71	4353		trnQ	42871	42943	73	55
intron 3	40861	42050	1190			trnH-GUG	46522	46594	73	56		intron 3	45341	47952	2612			nad1	52405	53520	1116	1830		trnH	42999	43071	73	56
intron 4	42384	43489	1106			trnM-CAU	46651	46723	73	435		rps3	46189	47610	1422			cox1	55351	63339	7989	550		trnM	43128	43200	73	412
cox2	43972	45688	1717	1299		nad2	47159	48889	1731	0		trnT	48906	48976	71	41		cox1	55639	56637	999			nad2	43613	45343	1731	0
exon 1	43972	44560	589			nad3	48890	49297	408	238		trnE	49018	49089	72	19		cox1	57559	58404	846			nad3	45344	45751	408	172
exon 2	45531	45688	158			nad4L	49536	51296	1761	-1		trnM	49109	49179	71	173		cox1	59047	60111	1065			nad4L	45924	47688	1765	-1
intron 1	44561	45530	970			exon 1	49536	49774	239			trnM	49353	49425	73	29		cox1	62227	62862	636			exon 1	45924	46162	239
trnC	46988	47058	71	293		exon 2	51266	51296	31			trnL	49455	49537	83	1424		exon1	55351	55637	287			exon 2	47658	47688	31
trnW	47352	47422	71	204		intron 1	49775	51265	1491			trnA	50962	51033	72	400		exon 2	56952	57448	497			intron 1	46163	47657	1495
atp9	47627	47851	225	160		nad5	51296	54581	3286	325		trnF	51434	51506	73	324		exon 3	58889	59046	158			nad5	47688	49682	1995	327
trnR	48012	48082	71	1542		exon 1	51296	51721	426			trnL	51831	51914	84	374		exon 4	60218	60475	258			nad4	50010	51485	1476	6582
atp8	49625	49771	147	594		exon 2	53013	54581	1569			trnQ	52289	52361	73	57		exon 5	61606	61776	171
atp6	50366	51145	780	117		intron 1	51722	53012	1291			trnH	52419	52491	73	56		exon 6	63043	63339	297
rns	51263	52800	1538	89		nad4	54907	56382	1476	5655		trnM	52548	52620	73	428		intron 1	55638	56951	1314
trnY	52890	52973	84	523		nad1	1	64169	64169	1643		nad2	53049	54779	1580	0		intron 2	57449	58888	1440
trnY	53497	53580	84	76		exon 1	62038	62186	149			nad3	54780	55187	408	238		intron 3	59047	60217	1171
trnN	53657	53727	71	19		exon 2	64054	64169	116			nad4L	55426	57187	1762	-1		intron 4	60476	61605	1130
trnR	53747	53819	73	306		exon 3	1	371	371			exon 1	55426	55664	239			intron 5	61777	63042	1266
nad6	54126	54806	681	492		exon 4	1465	1944	480			exon 2	57157	57187	31
trnK	55299	55370	72	64		intron 1	62187	64053	1867			intron 1	55665	57156	1492
trnV	55435	55506	72	193		intron 3	372	1464	1093			nad5	57187	60428	3242	325
cox3	55700	56509	810	116								exon 1	57187	58110	924
ORF167	56626	57129	504	290								exon 2	59358	60428	1071
trnG	57420	57490	71	11								intron 1	58111	59357	1247
trnD	57502	57574	73	40								nad4	60754	62229	1476	7095
trnS	57615	57696	82	289
trnI	57986	58057	72	88
trnS	58146	58231	86	126
trnP	58358	58430	73	168
rps3 CDS	63774	64000	226

## Sheet: S4
Table S4 Start codon analyses of 15 PCGs in 11 Peltigera mitogenomes
Species	atp6	atp8	atp9	cytb	cox1	cox2	cox3	nad1	nad2	nad3	nad4	nad4L	nad5	nad6	rps3
P. elisabethae	ATG	ATG	ATG	GTG	ATG	ATT	ATG	ATG	ATG	ATG	ATG	ATG	ATG	ATA	ATG
P. neocanina	ATG	ATG	ATG	GTG	ATG	ATT	ATG	ATG	ATG	ATG	ATG	ATG	ATG	ATA	ATG
P. canina	ATG	ATG	ATG	GTG	ATG	ATT	ATG	ATG	ATG	ATG	ATG	ATG	ATG	ATA	ATG
P. ponojensis	ATG	ATG	ATG	GTG	ATG	ATT	ATG	ATG	ATG	ATG	ATG	ATG	ATG	ATA	ATG
P. neckeri	ATG	ATG	ATG	GTG	ATG	ATT	ATG	ATG	ATG	ATG	ATG	ATG	ATG	ATA	ATG
P. membranacea	ATG	ATG	ATG	GTG	ATG	ATT	ATG	ATG	ATG	ATG	ATG	ATG	ATG	ATA	ATG
P. malacea	ATG	ATG	ATG	GTG	ATG	ATT	ATG	ATG	ATG	ATG	ATG	ATG	ATG	ATA	ATG
P. rufescens	ATG	ATG	ATG	GTG	ATG	ATT	ATG	ATG	ATG	ATG	ATG	ATG	ATG	ATA	ATG
P. dolichorrhiza	ATG	ATG	ATG	GTG	ATG	GTG	ATG	ATG	ATG	ATG	ATG	ATG	ATG	ATG	/
P. elisabethae	ATG	ATG	ATG	GTG	ATG	ATT	ATG	ATG	ATG	ATG	ATG	ATG	ATG	ATA	ATG
P. polydactylon	ATG	ATG	ATG	GTG	ATG	GTG	ATG	ATG	ATG	ATG	ATG	ATG	ATG	ATG	ATG

## Sheet: S5
Table S5 Local BLAST analysis of the five Peltigera mitogenomes against themselves
Speciea	Identity (%)	Length of repeat (bp)	Mismatched bases (bp)	Gaps (bp)	from	to	from	to	evalue
P. elisabethae	95.238	126	4	1	63265	63390	61895	62018	6.22e-51
P. elisabethae	95.238	126	4	1	61895	62018	63265	63390	6.22e-51
P. elisabethae	92.593	108	7	1	55155	55261	46047	46154	1.37e-37
P. elisabethae	92.593	108	7	1	46047	46154	55155	55261	1.37e-37
P. neocanina	100	64169	0	0	1	64169	1	64169	118500
P. neocanina	98.522	203	3	0	33177	33379	13128	13330	2.71e-99
P. neocanina	98.522	203	3	0	13128	13330	33177	33379	2.71e-99
P. neocanina	98.333	120	2	0	39918	40037	38545	38664	8.03e-55
P. neocanina	98.333	120	2	0	38545	38664	39918	40037	8.03e-55
P. neocanina	97.647	85	2	0	33345	33429	20117	20201	2.3e-35
P. neocanina	97.647	85	2	0	20117	20201	33345	33429	2.3e-35
P. canina	100	69325	0	0	1	69325	1	69325	128000
P. canina	91.133	203	16	2	35892	36093	16028	16229	1.18e-73
P. canina	91.133	203	16	2	16028	16229	35892	36093	1.18e-73
P. canina	100	124	0	0	45679	45802	44306	44429	2.59e-60
P. canina	100	124	0	0	44306	44429	45679	45802	2.59e-60
P. canina	79.476	229	42	5	40106	40330	2190	2417	1.24e-38
P. canina	79.476	229	42	5	2190	2417	40106	40330	1.24e-38
P. canina	80.788	203	24	8	41969	42158	40128	40328	9.64e-35
P. canina	80.788	203	24	8	40128	40328	41969	42158	9.64e-35
P. canina	95.294	85	4	0	36059	36143	23011	23095	5.8e-32
P. canina	95.294	85	4	0	23011	23095	36059	36143	5.8e-32
P. canina	86.538	104	14	0	24807	24910	4944	5047	7.56e-26
P. canina	86.538	104	14	0	4944	5047	24807	24910	7.56e-26
P. canina	84.483	116	11	7	69211	69324	23488	23598	1.27e-23
P. canina	84.483	116	11	7	23488	23598	69211	69324	1.27e-23
P. canina	76.19	210	31	13	4646	4844	4597	4798	3.54e-19
P. canina	76.19	210	31	13	4597	4798	4646	4844	3.54e-19
P. ponojensis	100	63890	0	0	1	63890	1	63890	118000
P. ponojensis	94.581	203	8	3	17931	18132	91	291	7.63e-85
P. ponojensis	94.581	203	8	3	91	291	17931	18132	7.63e-85
P. ponojensis	96.8	125	3	1	26208	26332	24834	24957	1.03e-53
P. ponojensis	96.8	125	3	1	24834	24957	26208	26332	1.03e-53
P. ponojensis	96.296	81	3	0	18098	18178	7066	7146	1.77e-31
P. ponojensis	96.296	81	3	0	7066	7146	18098	18178	1.77e-31
P. ponojensis	87.234	94	9	2	54941	55034	8864	8954	1.39e-22
P. ponojensis	87.234	94	9	2	8864	8954	54941	55034	1.39e-22
P. ponojensis	91.304	69	4	2	54634	54701	54524	54591	3.01e-19
P. ponojensis	91.304	69	4	2	54524	54591	54634	54701	3.01e-19
P. neckeri	100	58132	0	0	1	58132	1	58132	107400
P. neckeri	100	124	0	0	36828	36951	35479	35602	1.82e-60
P. neckeri	100	124	0	0	35479	35602	36828	36951	1.82e-60
P. neckeri	85.586	222	13	5	30308	30510	12290	12511	5.1e-56
P. neckeri	85.586	222	13	5	12290	12511	30308	30510	5.1e-56
P. neckeri	91.304	46	4	0	30476	30521	19273	19318	1.95e-10
P. neckeri	91.304	46	4	0	19273	19318	30476	30521	1.95e-10

## Sheet: S6
Table S6 Tandem repeats in the five Peltigera mitogenomes using Tandem Repeats Finder
Species	Indices	Period Size	Copy Number	Consensus Size	Percent Matches	Percent Indels	Score	A	C	G	T	Entropy (0-2)
P. elisabethae	766--798	6	5.5	6	96	0	57	51	0	48	0	1
P. elisabethae	8838--8872	7	5	7	100	0	70	28	28	14	28	1.95
P. elisabethae	13649--13678	11	2.7	11	89	0	51	40	0	3	56	1.16
P. elisabethae	15835--15882	22	2.2	22	96	0	87	37	22	6	33	1.8
P. elisabethae	22408--22465	26	2.2	26	90	6	91	22	20	3	53	1.6
P. elisabethae	22544--22643	25	4	25	89	1	155	20	6	39	35	1.77
P. elisabethae	50235--50269	18	1.9	18	88	0	52	40	11	5	42	1.65
P. elisabethae	52813--52887	38	2	38	84	5	98	37	9	10	42	1.72
P. elisabethae	59506--59536	5	6.4	5	92	7	55	19	0	0	80	0.71
P. elisabethae	60702--60754	4	12.8	4	88	7	79	75	0	1	22	0.9
P. neocanina	2673--2739	26	2.6	26	85	0	89	31	17	2	47	1.63
P. neocanina	9416--9479	6	10.7	6	86	5	85	4	9	0	85	0.72
P. neocanina	9419--9479	19	3.3	19	90	4	97	4	9	0	85	0.74
P. neocanina	10314--10361	21	2.3	21	100	0	96	22	20	29	27	1.99
P. neocanina	22906--22958	20	2.7	20	77	8	56	33	1	0	64	1.05
P. neocanina	23323--23356	15	2.3	15	89	0	50	70	8	8	11	1.34
P. neocanina	23373--23425	21	2.5	21	84	0	70	39	9	32	18	1.83
P. neocanina	30997--31071	38	2	38	89	0	114	40	9	10	40	1.72
P. neocanina	35524--35554	15	2.1	15	93	0	53	48	0	0	51	1
P. neocanina	41416--41456	6	6.8	6	94	0	73	53	0	46	0	1
P. neocanina	46763--46794	12	2.6	12	95	5	55	78	0	6	15	0.95
P. neocanina	54675--54704	11	2.7	11	89	0	51	40	0	3	56	1.16
P. neocanina	56855--56902	22	2.2	22	96	0	87	37	22	6	33	1.8
P. canina	4183--4267	24	3.4	24	81	12	107	25	14	31	28	1.94
P. canina	4183--4262	28	3	27	83	14	112	25	15	31	28	1.95
P. canina	4437--4496	26	2.3	26	83	11	70	30	25	3	41	1.71
P. canina	4752--4844	45	2	46	97	2	179	17	10	34	37	1.84
P. canina	12385--12433	12	4.1	12	87	7	73	8	8	0	83	0.81
P. canina	12386--12433	19	2.6	18	83	6	69	6	8	0	85	0.74
P. canina	13260--13320	27	2.3	27	91	0	95	27	22	22	26	1.99
P. canina	24070--24119	26	1.9	26	83	0	64	38	10	4	48	1.56
P. canina	25910--25942	15	2.3	15	89	5	50	69	9	9	12	1.36
P. canina	25958--26010	21	2.5	21	84	0	70	39	9	32	18	1.83
P. canina	33713--33787	38	2	38	89	0	114	40	9	10	40	1.72
P. canina	38239--38269	15	2.1	15	93	0	53	48	0	0	51	1
P. canina	40397--40432	5	7.4	5	93	6	65	19	0	0	80	0.71
P. canina	41504--41549	4	10.8	4	82	13	56	76	0	2	21	0.9
P. canina	41504--41550	9	5.3	9	84	5	69	76	0	2	21	0.89
P. canina	41504--41549	13	3.5	13	80	11	58	76	0	2	21	0.9
P. canina	45079--45127	22	2.2	21	79	10	53	53	2	6	38	1.38
P. canina	47178--47212	18	1.9	18	88	0	52	62	0	34	2	1.1
P. canina	47178--47215	12	3.2	12	84	0	58	63	0	34	2	1.09
P. canina	49129--49361	124	1.9	124	89	0	367	28	21	20	29	1.98
P. canina	60522--60551	11	2.7	11	89	0	51	40	0	3	56	1.16
P. canina	62703--62750	22	2.2	22	96	0	87	37	22	6	33	1.8
P. canina	65807--65850	16	2.6	17	82	10	54	70	0	9	20	1.14
P. ponojensis	20282--20312	15	2.1	15	93	0	53	48	0	0	51	1
P. ponojensis	25606--25654	22	2.2	21	79	10	53	53	2	6	38	1.38
P. ponojensis	40861--40897	11	3.3	11	88	3	56	40	0	2	56	1.13
P. ponojensis	42820--42867	22	2.2	22	92	0	78	39	25	2	33	1.67
P. ponojensis	54585--54655	26	2.7	26	93	0	124	23	32	7	36	1.82
P. ponojensis	54748--54801	26	2.1	26	96	0	99	11	12	37	38	1.79
P. ponojensis	54755--54812	26	2.2	26	87	0	80	13	13	32	39	1.85
P. neckeri	10357--10391	3	11.7	3	93	0	61	68	2	28	0	1.04
P. neckeri	16015--16046	15	2.1	15	94	0	55	21	3	15	59	1.5
P. neckeri	17998--18033	6	6	6	100	0	72	50	33	0	16	1.46
P. neckeri	25522--25556	18	1.9	18	100	0	70	34	11	11	42	1.77
P. neckeri	28108--28181	38	1.9	38	83	0	94	40	8	9	41	1.67
P. neckeri	28767--28817	6	8.5	6	100	0	102	82	0	0	17	0.67
P. neckeri	42672--42718	20	2.6	17	76	20	51	44	6	2	46	1.4
P. neckeri	52117--52151	15	2.3	15	100	0	70	34	5	8	51	1.56
P. neckeri	53640--53679	11	3.6	11	89	0	62	60	0	0	40	0.97
P. neckeri	55044--55083	5	8	5	100	0	80	20	40	0	40	1.52

## Sheet: S7
Table S7 SSRs identified in mitochondrial genome in the five Peltigera mitogenomes using MISA
P. elisabethae							P. neocanina							P. canina							P. ponjensis							P. neckeri
No.	SSRs type SSRs type	SSRs	Size	Start	End		No.	SSRs type SSRs type	SSRs	Size	Start	End		No.	SSRs type SSRs type	SSRs	Size	Start	End		No.	SSRs type SSRs type	SSRs	Size	Start	End		No.	SSRs type SSRs type	SSRs	Size	Start	End
1	p1	(A)10	10	193	202		1	p4	(TTAA)3	12	1032	1043		1	p4	(AATT)3	12	2366	2377		1	p1	(T)12	12	900	911		1	p1	(A)10	10	2350	2359
2	p1	(A)10	10	485	494		2	p2	(AT)6	12	2156	2167		2	c	(T)11(C)10	48	5158	5205		2	p1	(A)11	11	1806	1816		2	p2	(AT)5	10	2687	2696
3	c	(A)10(AGGGAA)4	114	676	789		3	c	(C)13(AT)5(AT)5	153	2543	2695		3	p4	(TTAA)3	12	5325	5336		3	p1	(A)10	10	2490	2499		3	p1	(T)10	10	2884	2893
5	p1	(T)10	10	2147	2156		5	p3	(TAT)5	15	5551	5565		5	p3	(TAT)5	15	8520	8534		5	p6	(AACACT)3	18	5808	5825		5	p1	(A)11	11	6308	6318
6	p1	(T)10	10	3041	3050		6	c	(A)11(TTTTTC)3(T)10	166	9405	9570		6	c	(T)10(TTTTTC)3(T)10	136	12386	12521		6	c	(A)11(T)10	76	6729	6804		6	p1	(T)10	10	7192	7201
7	p1	(T)10	10	3196	3205		7	c	(T)16(ATA)4	84	11124	11207		7	p1	(A)10	10	12834	12843		7	c	(A)10(T)10	20	7312	7331		7	p1	(A)10	10	8125	8134
9	p2	(TA)5	10	4925	4934		9	p1	(A)10	10	11955	11964		9	p1	(A)10	10	14285	14294		9	p1	(A)12	12	8610	8621		9	p1	(A)11	11	11120	11130
10	p4	(TTAT)3	12	6287	6298		10	p1	(T)10	10	13263	13272		10	p1	(T)10	10	16163	16172		10	p2	(TA)5	10	9271	9280		10	p1	(T)10	10	12310	12319
11	c	(A)10(TAT)4	92	7729	7820		11	p1	(T)12	12	13938	13949		11	p1	(T)12	12	16837	16848		11	c	(TTTTA)3(A)10	74	10955	11028		11	p1	(T)14	14	12431	12444
12	c	(AATAA)3(TA)5(T)10	116	8282	8397		12	p1	(A)12	12	15509	15520		12	p1	(A)10	10	18408	18417		12	p1	(T)10	10	12185	12194		12	p2	(TA)5	10	14501	14510
13	p1	(T)10	10	9268	9277		13	p4	(TAAT)3	12	17453	17464		13	c	(A)10(T)11	76	22672	22747		13	p5	(TTTAT)3	15	14108	14122		13	p1	(T)12	12	14796	14807
14	c	(TTA)4(GTTT)3(T)10	45	13475	13519		14	p1	(T)13	13	18519	18531		14	c	(A)13(T)10(T)10(T)10	92	23257	23348		14	p1	(T)13	13	15169	15181		14	p1	(T)11	11	17654	17664
16	p1	(C)10	10	15629	15638		16	c	(T)10(A)11	79	20294	20372		16	p1	(A)12	12	24562	24573		16	p1	(T)10	10	19169	19178		16	p1	(T)11	11	19401	19411
18	p3	(ATA)6	18	16353	16370		18	p1	(A)12	12	21659	21670		18	p1	(T)11	11	29859	29869		18	c	(TA)6(AT)5	41	20983	21023		18	p1	(A)13	13	20794	20806
19	p3	(AAT)6	18	16740	16757		19	c	(TA)5(AAT)4(TAA)4	102	22953	23054		19	c	(TTTAT)3(TAG)4	85	32069	32153		19	p1	(T)10	10	21673	21682		19	p1	(A)12	12	21329	21340
20	p2	(TA)7	14	17296	17309		20	p1	(T)10	10	23262	23271		20	p1	(T)15	15	33130	33144		20	p1	(A)11	11	23596	23606		20	p1	(A)12	12	22626	22637
21	p1	(T)10	10	17883	17892		21	p5	(TTTAT)3	15	29353	29367		21	p1	(A)10	10	34011	34020		21	p2	(TA)5	10	24581	24590		21	p2	(TA)5	10	26296	26305
22	p1	(T)10	10	18491	18500		22	p1	(T)15	15	30414	30428		22	p1	(T)14	14	35008	35021		22	c	(A)10(AT)6	35	25406	25440		22	p1	(T)12	12	26463	26474
23	p1	(T)10	10	18839	18848		23	p1	(T)14	14	32293	32306		23	p1	(T)10	10	36164	36173		23	p2	(TA)7	14	26090	26103		23	p1	(T)15	15	27524	27538
25	c	(C)10(AT)5	99	22281	22379		25	c	(TA)5(A)11	71	33744	33814		25	p1	(T)10	10	37132	37141		25	p1	(A)10	10	27139	27148		25	p1	(T)14	14	29430	29443
26	p3	(TAT)5	15	26002	26016		26	p1	(T)10	10	34417	34426		26	p2	(AT)6	12	38483	38494		26	p1	(A)10	10	27431	27440		26	p2	(TA)5	10	30845	30854
27	p1	(A)11	11	28537	28547		27	p2	(AT)5	10	35769	35778		27	c	(TA)5(AT)5	39	38799	38837		27	p1	(A)10	10	27622	27631		27	p1	(T)10	10	31515	31524
29	p1	(A)10	10	30355	30364		29	p2	(TA)6	12	36233	36244		29	c*	(TTTAT)5(TTTA)2	37	40397	40433		29	p1	(T)10	10	29076	29085		29	p2	(TA)5	10	33185	33194
30	p4	(AATC)3	12	31518	31529		30	p1	(T)10	10	36580	36589		30	p1	(A)10	10	40694	40703		30	p1	(T)11	11	30380	30390		30	p2	(TA)5	10	35227	35236
32	c	(ATA)4(AAG)4	59	34675	34733		32	p2	(TA)6	12	39795	39806		32	p4	(TTTA)3	12	41095	41106		32	p2	(AT)5	10	30980	30989		32	p2	(TA)5	10	36714	36723
33	p1	(T)10	10	36572	36581		33	c	(A)10(AAAT)3	53	40061	40113		33	p4	(AAAT)4	16	41513	41528		33	p2	(GT)5	10	31691	31700		33	p1	(A)10	10	37025	37034
34	p1	(A)10	10	38113	38122		34	p2	(AT)5	10	40380	40389		34	p1	(T)10	10	42252	42261		34	p2	(TA)5	10	32159	32168		34	p1	(A)10	10	37752	37761
35	p1	(T)12	12	38913	38924		35	p1	(A)10	10	40845	40854		35	c	(TAA)4(TAA)4	43	42531	42573		35	p1	(T)10	10	32306	32315		35	p1	(A)10	10	38044	38053
36	p1	(A)11	11	39814	39824		36	p1	(A)10	10	41137	41146		36	p2	(AT)7	14	44900	44913		36	p3	(TAT)4	12	32428	32439		36	p1	(A)10	10	38235	38244
37	c	(A)10(T)11	76	45707	45782		37	c	(A)10(AAAGGG)4	112	41328	41439		37	p2	(TA)6	12	45563	45574		37	p2	(AT)5	10	34565	34574		37	p1	(A)10	10	38698	38707
38	c*	(T)9(TTA)5(A)10	90	46238	46327		38	p1	(A)10	10	41803	41812		38	c	(A)10(AAAT)3	53	45826	45878		38	c	(A)10(TAT)4	92	34970	35061		38	p1	(T)10	10	39701	39710
39	p2	(TA)5	10	46931	46940		39	c	(TAT)4(T)10	94	42724	42817		39	p1	(A)10	10	46608	46617		39	c	(AAATA)3(TA)5	102	35522	35623		39	p1	(T)11	11	41665	41675
40	p1	(A)12	12	47616	47627		40	c	(A)11caa(T)10	24	45717	45740		40	p1	(A)10	10	46900	46909		40	p1	(T)10	10	36483	36492		40	p1	(A)10	10	42199	42208
45	p1	(T)14	14	54110	54123		45	c	(A)10(TAT)4	92	48730	48821		45	p1	(A)10	10	51612	51621		45	p1	(A)11	11	52262	52272		45	p1	(A)10	10	47319	47328
50	p2	(TA)5	10	57906	57915		50	p2	(TA)5	10	52459	52468		50	c	(AAATA)3(TA)5	102	55172	55273		50	p1	(A)10	10	62821	62830		50	p1	(A)10	10	55668	55677
51	p1	(T)10	10	58253	58262		51	p2	(TA)5	10	52856	52865		51	p1	(T)10	10	55712	55721									51	p1	(T)16	16	57333	57348
53	c*	(TTTAT)4(TTTA)2	32	59506	59537		53	p2	(TA)8	16	58251	58266		53	p1	(A)11	11	56703	56713
54	p4	(AAAT)8	32	60702	60733		54	p4	(AATT)3	12	63824	63835		54	c	(TTA)4(GTTT)3(T)10	45	60348	60392
55	p1	(A)10	10	62467	62476									55	p1	(A)10	10	60674	60683
56	p4	(TAAA)3	12	63010	63021									56	p2	(TA)8	16	64101	64116
57	p2	(TA)5	10	63152	63161									57	p1	(A)11	11	65721	65731
58	c	(A)11(AAAT)3	100	63364	63463									58	p1	(T)11	11	69194	69204

## Sheet: S8
Table S8 Scattered repeats in the five Peltigera mitogenomes using Reputer
P. elisabethae								P. neocanina								P. canina									P. ponjensis								P. neckeri
Type	From	To	From	To	Length	Evalue		Type	From	TO	From	To	Size	Evalue		Type	From	TO	From	To	Size		evalue		Type	From	To	From	To	Size	Evalue		Type	From	To	From	To	Size	Evalue
F	61904	62001	63274	63371	98	3.37e-48		F	13127	13329	33176	33378	203	2.6e-106		F	44305	44428	45678	45801	124	0	2.99e-66		F	107	231	17948	18072	125	5.44e-60		F	35478	35477	36827	36950	124	2.1e-66
F	61914	62001	63284	63371	88	1.2e-44		F	38547	38663	39920	40036	117	1.47e-59		F	23013	23094	36061	36142	82	-3	1.38e-34		F	24840	24956	26215	26331	117	2.54e-57		F	12353	12352	30367	30442	76	3.16e-31
F	46049	46137	55157	55245	89	9.22e-39		F	20119	20196	33347	33424	78	1.27e-38		F	16075	16139	35940	36004	65	-3	1.17e-24		F	139	231	17980	18072	93	3.27e-45		R	28766	28765	28766	28814	49	3e-21
F	46078	46145	55186	55253	68	1.79e-26		P	31029	31070	31029	31070	42	5.99e-17		F	4984	5046	24847	24909	63	-3	1.7e-23		F	7068	7145	18100	18177	78	3.4e-34		R	28770	28769	28770	28816	47	4.8e-20
F	36571	36626	55123	55178	56	1.66e-19		R	9438	9472	9438	9472	35	9.81e-13		F	16163	16224	36027	36088	62	-3	6.49e-23		F	164	231	18005	18072	68	1.32e-32		F	12458	12457	30457	30509	53	1.45e-19
F	53564	53610	53629	53675	47	5.66e-16		R	9438	9478	9438	9478	41	1.77e-12		F	16085	16139	35950	36004	55	-2	1.39e-20		F	8883	8940	54963	55020	58	2.06e-22		F	28766	28765	28772	28816	45	7.68e-19
F	36581	36626	55133	55178	46	2.17e-15		R	41415	41453	41415	41453	39	2.56e-11		F	23042	23090	36090	36138	49	-1	6.27e-19		F	8895	8953	54975	55033	59	3.03e-21		R	28766	28765	28766	28808	43	1.23e-17
F	22554	22600	22579	22625	47	2.55e-14		F	3224	3264	21975	22015	41	6.89e-11		F	23520	23571	69247	69298	52	-3	3.98e-17		F	7097	7145	18129	18177	49	5.33e-19		P	28139	28138	28139	28180	42	4.91e-17
F	22543	22588	22568	22613	46	9.54e-14		F	3185	3219	21936	21970	35	1.03e-10		P	33745	33786	33745	33786	42	0	6.99e-17		F	237	290	18078	18131	54	2.37e-18		R	28776	28775	28776	28816	41	1.97e-16
R	60701	60735	60701	60735	35	9.76e-13		R	41419	41455	41419	41455	37	3.67e-10		F	40188	40235	42030	42077	48	-2	1.73e-16		F	7562	7609	51756	51803	48	6.77e-15		F	28766	28765	28778	28816	39	3.14e-15
F	53576	53610	53641	53675	35	1.02e-10		F	31760	31793	31825	31858	34	4e-10		F	16179	16228	36043	36092	50	-3	5.64e-16		F	54585	54628	54611	54654	44	3.16e-14		R	10355	10354	10355	10391	37	5.03e-14
R	60701	60731	60701	60731	31	2.5e-10		P	21106	21138	21106	21138	33	1.55e-09		F	49181	49225	49305	49349	45	-3	4.18e-13		F	7570	7609	51764	51803	40	6.67e-12		R	28766	28765	28766	28802	37	5.03e-14
F	60701	60731	60705	60735	31	2.5e-10		F	9438	9472	9444	9478	35	5.25e-09		F	49192	49236	49316	49360	45	-3	4.18e-13		F	16513	16546	16578	16611	34	3.97e-10		R	28782	28781	28782	28816	35	8.05e-13
R	60705	60735	60705	60735	31	2.5e-10		R	9444	9478	9444	9478	35	5.25e-09		F	23512	23550	69239	69277	39	-1	5.23e-13		P	9004	9042	48013	48051	39	9.37e-10		F	55043	55042	55048	55082	35	8.05e-13
P	47064	47096	47064	47096	33	1.55e-09		F	41415	41449	41421	41455	35	5.25e-09		F	32114	32157	48838	48881	44	-3	1.56e-12		P	8057	8089	8057	8089	33	1.54e-09		F	28890	28889	28955	28995	41	1.45e-12
F	22543	22577	22593	22627	35	5.23e-09		F	41415	41445	41427	41457	31	2.34e-08		F	28210	28251	64952	64993	42	-3	2.17e-11		F	54557	54588	54668	54699	32	5.97e-09		F	28766	28765	28784	28816	33	1.29e-11
F	36596	36626	55148	55178	31	2.32e-08		F	29406	29441	43086	43121	36	4.73e-08		R	40396	40427	40396	40427	32	0	7.33e-11		P	47833	47866	47833	47866	34	1.96e-08		F	19282	19281	30485	30520	36	2.17e-11
F	13555	13590	21508	21543	36	4.7e-08		R	41415	41447	41415	41447	33	7.46e-08		F	49156	49196	49280	49320	41	-3	8.05e-11		P	51680	51710	51680	51710	31	2.32e-08		F	12313	12312	30327	30364	38	7.96e-11
F	22552	22587	22602	22637	36	4.7e-08		F	13298	13329	20119	20150	32	2.8e-07		F	2379	2416	40292	40329	38	-2	1.13e-10		F	14161	14196	29354	29389	36	4.69e-08		R	28766	28765	28766	28796	31	2.06e-10
F	10121	10153	59405	59437	33	7.42e-08		P	30996	31027	30996	31027	32	2.8e-07		R	41503	41539	41503	41539	37	-2	4.29e-10		F	22443	22475	37340	37372	33	7.39e-08		F	17997	17996	18003	18032	30	8.24e-10
F	22579	22612	22604	22637	34	6.31e-07		F	51102	51135	63840	63873	34	6.34e-07		F	34475	34508	34540	34573	34	-1	4.67e-10		F	259	290	7068	7099	32	2.78e-07		F	55043	55042	55053	55082	30	8.24e-10
F	763	793	769	799	31	1.05e-06		F	479	509	17582	17612	31	1.05e-06		F	2276	2314	40192	40230	39	-3	1.1e-09		P	6869	6900	6869	6900	32	2.78e-07		P	20241	20240	20241	20273	33	1.28e-09
R	767	797	767	797	31	1.05e-06		R	9415	9445	9415	9445	31	1.05e-06		F	4751	4780	4796	4825	30	0	1.17e-09		P	15749	15780	15749	15780	32	2.78e-07		F	10352	10351	10355	10390	36	3.88e-08
F	20302	20332	42567	42597	31	1.05e-06		R	41425	41455	41425	41455	31	1.05e-06		F	32122	32157	48846	48881	36	-2	1.62e-09		F	54747	54778	54773	54804	32	2.78e-07		R	28787	28786	28788	28817	30	7.42e-08
F	60701	60731	60709	60739	31	1.05e-06		P	865	894	865	894	30	3.93e-06		P	24007	24039	24007	24039	33	-1	1.81e-09		P	9051	9084	47971	48004	34	6.28e-07		R	4520	4519	4528	4559	32	2.3e-07
F	18705	18737	18763	18795	33	2.3e-06		F	10311	10340	10332	10361	30	3.93e-06		F	16134	16170	35999	36035	37	-3	1.5e-08		F	54523	54555	54633	54665	33	2.29e-06		F	5182	5181	16278	16309	32	2.3e-07
F	8837	8866	8844	8873	30	3.91e-06		F	6960	6991	15664	15695	32	8.41e-06		F	23064	23094	36112	36142	31	-1	2.73e-08		P	15782	15811	15794	15823	30	3.9e-06		R	10359	10358	10359	10390	32	2.3e-07
F	18912	18941	46598	46627	30	3.91e-06		P	30996	31027	31034	31065	32	8.41e-06		F	42127	42157	56995	57025	31	-1	2.73e-08		F	54655	54684	54734	54763	30	3.9e-06		F	12405	12404	30419	30452	34	5.2e-07
F	10037	10068	59305	59336	32	8.36e-06		F	30996	31027	31034	31065	32	8.41e-06		P	69163	69193	69163	69193	31	-1	2.73e-08		F	2643	2674	58735	58766	32	8.33e-06		F	679	678	17016	17046	31	8.62e-07
F	22407	22438	22433	22464	32	8.36e-06		F	61186	61217	61248	61279	32	8.41e-06		F	16116	16151	35981	36016	36	-3	5.52e-08		F	10143	10174	11509	11540	32	8.33e-06		F	28762	28761	28786	28816	31	8.62e-07
F	27411	27442	40644	40675	32	8.36e-06		F	1697	1727	54576	54606	31	3.05e-05		F	42034	42069	56906	56941	36	-3	5.52e-08		F	51584	51614	51646	51676	31	3.02e-05		F	19779	19778	57408	57440	33	1.9e-06
P	52812	52843	52850	52881	32	8.36e-06		F	20602	20632	61357	61387	31	3.05e-05		F	2198	2230	40114	40146	33	-2	8.71e-08										R	36253	36252	36253	36282	30	3.23e-06
F	15463	15493	42647	42677	31	3.03e-05		F	23723	23753	24392	24422	31	3.05e-05		R	12385	12417	12385	12417	33	-2	8.71e-08										R	53646	53645	53646	53675	30	3.23e-06
F	15476	15506	42660	42690	31	3.03e-05		F	2960	2989	21925	21954	30	0.00011		F	40296	40328	56994	57026	33	-2	8.71e-08										F	10353	10352	10359	10390	32	6.9e-06
F	26338	26367	38035	38064	30	0.00011		F	6960	6989	52817	52846	30	0.00011		F	4204	4233	4232	4261	30	-1	1.06e-07										F	57196	57195	57258	57289	32	6.9e-06
F	33380	33409	41022	41051	30	0.00011		F	9418	9447	9437	9466	30	0.00011		F	2206	2240	40122	40156	35	-3	2.02e-07										F	1898	1897	49677	49707	31	2.5e-05
F	34473	34502	37288	37317	30	0.00011		F	9438	9467	9450	9479	30	0.00011		F	16049	16083	35914	35948	35	-3	2.02e-07										F	19760	19759	57389	57419	31	2.5e-05
F	61989	62018	63361	63390	30	0.00011		P	10689	10718	54698	54727	30	0.00011		F	16197	16228	23013	23044	32	-2	3.27e-07										F	20551	20550	57607	57637	31	2.5e-05
								F	11213	11242	63304	63333	30	0.00011		P	22813	22844	22813	22844	32	-2	3.27e-07										F	10112	10111	13163	13192	30	9.04e-05
								P	46754	46783	46792	46821	30	0.00011		P	33712	33743	33712	33743	32	-2	3.27e-07										F	17991	17990	18003	18032	30	9.04e-05
								F	50950	50979	63669	63698	30	0.00011		F	2281	2314	42039	42072	34	-3	7.4e-07										F	53641	53640	53652	53681	30	9.04e-05
																F	2382	2415	56993	57026	34	-3	7.4e-07										F	55043	55042	55058	55087	30	9.04e-05
																F	13259	13292	13286	13319	34	-3	7.4e-07
																F	4586	4616	4689	4719	31	-2	1.23e-06
																F	4641	4671	4789	4819	31	-2	1.23e-06
																F	40297	40327	42127	42157	31	-2	1.23e-06
																F	40396	40426	40401	40431	31	-2	1.23e-06
																F	4182	4214	4234	4266	33	-3	2.7e-06
																F	49141	49173	49265	49297	33	-3	2.7e-06
																F	4182	4211	4206	4235	30	-2	4.59e-06

## Sheet: S9
Table S9 The accession number of 11 Peltigera species
No.	Species name	Genbank number
1	P. elisabethae	OR343174
2	P. neocanina	OR350404
3	P. canina	OR350405
4	P. ponjensis	OR350406
5	P. neckeri	OR350407
6	P. membranacea	NC016957
7	P. malacea	NC016955
8	P. rufescens	MW711788
9	P. dolichorrhiza	NC031804
10	P. elisabethae	OL619428
11	P. polydactylon	OL619427
12	Cairneyella variabilis	NC029759
